# Supplementary material for: Adjuvant Therapy in “Intermediate-Risk” Early-Stage Cervical Cancer: To Treat or Not to Treat? Systematic Review and Meta-Analysis
Source: Cancers (Basel). 2025 Apr 14;17(8):1320. doi: 10.3390/cancers17081320 (PMC12026193; doi:10.3390/cancers17081320)
Supplement: Supplementary file 1 [file cancers-17-01320-s001.zip]

Archive with 1 entries (1 files):
- cancers-3560427-supplementary.pdf
